# Supplementary material for: Comparative Evolutionary Histories of Kisspeptins and Kisspeptin Receptors in Vertebrates Reveal Both Parallel and Divergent Features
Source: Front Endocrinol (Lausanne). 2012 Dec 26;3:173. doi: 10.3389/fendo.2012.00173 (PMC3530029; doi:10.3389/fendo.2012.00173)
Supplement: Supplementary Table S1 — Names, references, and locations of the genes used in the Kiss synteny analysis. [file 38071_Dufour_DataSheet2.XLS]

## Sheet: Supp 
Gene	species	Location	Start	end	Strand
Kiss1 = kisspeptin 1	Human	Chr1	204159469	204165614	-
	Chicken	/	/	/	/
	Lizard	/	/	/	/
	Xenopus	GL173244	56337	59337	+
	Coelacanth	JH126665	165415	169654
	Spotted gar	LG3	34981667	34982017	-
	Zebrafish	Chr11	24246556	24248357	-
		/	/	/	/
	Stickleback	/	/	/	/
		/	/	/	/
	European eel
		/	/	/	/
TEAD3 = TEA domain family member 3	Human	Chr6	35443460	35447899	-
	Chicken	Chr26	34095	45126	-
	Lizard	Chr4	124217145	124255451	+
	Xenopus	/	/	/	/
	Coelacanth	JH126587	1576751	1627694	-
	Spotted gar	LG3	23431981	23507274	+
	Zebrafish	Chr6	54580072	54626606	+
		Chr23	5657638	5672652	-
	Stickleback	GrXII	12144015	12150653	-
		GrXVII	3348320	3360954	-
	European eel	Sc17178	1647	13029	+
		/	/	/	/
NAV1 = neuron navigator 1	Human	Chr1	201755568	201777173	+
	Chicken	Chr26	631832	649198	+
	Lizard	Chr4	132003597	132043808	-
	Xenopus	GL172654	5089930	5177840	-
	Coelacanth	JH126819	941483	992074	+
	Spotted gar	/	/	/	/
	Zebrafish	Chr6	54862193	54944559	+
		Chr23	5889057	6117745	+
	Stickleback	GrXII	12032727	12082072	-
		GrXVII	3294980	3295633	-
	European eel	Sc2631	29352	56847	+
		/	/	/	/
PPP1R12B = protein phosphatase 1, regulatory subunit 12B	Human	Chr1	202385959	202403891	+
	Chicken	Chr26	663583	682661	-
	Lizard	Chr4	131588274	131761342	+
	Xenopus	/	/	/	/
	Coelacanth	/	/	/	/
	Spotted gar	/	/	/	/
	Zebrafish	/	/	/	/
		/	/	/	/
	Stickleback	/	/	/	/
		/	/	/	/
	European eel	/	/	/	/
		/	/	/	/
PPFIA4 = protein tyrosine phosphatase, receptor type, f polypeptide (PTPRF), interacting protein (liprin), alpha 4	Human	Chr1	203015448	203018870	+
	Chicken	Chr26	935713	958459	+
	Lizard	Chr4	133339649	133434462	-
	Xenopus	/	/	/	/
	Coelacanth	JH126576	1128027	1159033	-
	Spotted gar	LG3	29558646	29678128	+
	Zebrafish	Chr11	23207954	23415328	+
		/	/	/	/
	Stickleback	Sc27	237167	289025	-
		/	/	/	/
	European eel	/	/	/	/
		/	/	/	/
MYBPH = myosin binding protein H	Human	Chr1	203136939	203144941	-
	Chicken	Chr26	995133	1003357	-
	Lizard	Chr4	133145131	133170766	+
	Xenopus	GL172830	1473155	1532047	-
	Coelacanth	/	/	/	/
	Spotted gar	LG3	23561442	23578265	-
	Zebrafish	Chr6	55005416	55052177	+
		Chr23	6128373	6176688	+
	Stickleback	GrXII	12020413	12030076	-
		GrXVII	3249924	3258158	-
	European eel	Sc10835	782	11366	-
		/	/	/	/
KCNC4 = potassium voltage-gated channel, Shaw-related subfamily, member 4	Human	Chr1	110754122	110776666	+
	Chicken	Chr26	1160563	1177867	+
	Lizard	Chr4	106450817	106472515	+
	Xenopus	GL172677	2603049	2624141	+
	Coelacanth	JH126599	2898164	2981822	+
	Spotted gar	LG3	33618240	33646354	-
	Zebrafish	Chr8	25791150	25818251	-
		/	/	/	/
	Stickleback	GrXII	10128185	10137061	+
		/	/	/	/
	European eel	/	/	/	/
		/	/	/	/
REN = renin	Human	Chr1	204123947	204135450	-
	Chicken	Chr26	1519503	1523493	-
	Lizard	Chr4	117848426	117862183	+
	Xenopus	GL173244	211068	281063	+
	Coelacanth	JH126665	207488	222492	+
	Spotted gar	LG3	34853015	34861859	+
	Zebrafish	Chr8	38223794	38244971	+
		/	/	/	/
	Stickleback	GrXII	730113	733328	-
		/	/	/	/
	European eel	Sc106	283359	290223	+
		Sc4268	3777	12051	+
GOLT1A = golgi transport 1A	Human	Chr1	204167288	204183220	-
	Chicken	/	/	/	/
	Lizard	/	/	/	/
	Xenopus	/	/	/	/
	Coelacanth	/	/	/	/
	Spotted gar	LG3	34990952	34991827	-
	Zebrafish	Chr11	24262176	24266966	-
		/	/	/	/
	Stickleback	/	/	/	/
		/	/	/	/
	European eel	Sc4750	18789	20025	+
		Sc15401	4554	4737	-
PLEKHA6 = pleckstrin homology domain containing, family A member 6	Human	Chr1	204218357	204226607	-
	Chicken	Chr26	1531710	1569882	-
	Lizard	Chr4	117758404	117816387	+
	Xenopus	GL173244	415367	601863	+
	Coelacanth	JH126599	2421516	2494376	+
	Spotted gar	LG3	34999748	35034410	-
	Zebrafish	Chr11	24277502	24393171	-
		/	/	/	/
	Stickleback	GrXVII	13104798	13130544	+
		/	/	/	/
	European eel	Sc106	317541	336657	-
		/	/	/	/
PPP1R15B = protein phosphatase 1, regulatory subunit 15B	Human	Chr1	204375080	204380945	-
	Chicken	Chr26	1580529	1584243	-
	Lizard	Chr4	117547129	117549582	+
	Xenopus	/	/	/	/
	Coelacanth	/	/	/	/
	Spotted gar	/	/	/	/
	Zebrafish	Chr18	27022220	27030195	+
		/	/	/	/
	Stickleback	GrXIX	8013637	8017213	-
		/	/	/	/
	European eel	/	/	/	/
		/	/	/	/
PIK3C2B = phosphoinositide-3-kinase, class 2, beta polypeptide	Human	Chr1	204433580	204436474	-
	Chicken	Chr26	1584599	1598510	-
	Lizard	Chr4	117460437	117536579	+
	Xenopus	/	/	/	/
	Coelacanth	JH126599	2080852	2206567	+
	Spotted gar	LG3	35104308	35140416	-
	Zebrafish	Chr11	24515191	24607990	-
		/	/	/	/
	Stickleback	GrXVII	590958	592049	+
		/	/	/	/
	European eel	Sc22249	96	3915	+
		/	/	/	/
SYT6 = synaptotagmin VI	Human	Chr1	114682236	114695602	-
	Chicken	Chr26	3638054	3652080	-
	Lizard	Chr4	129853826	129949668	-
	Xenopus	GL172805	723992	774020	+
	Coelacanth	JH126587	2827754	2881865	-
	Spotted gar	LG3	28891942	28919721	+
	Zebrafish	Chr11	25576570	25596344	+
		Chr23	25092762	25111582	-
	Stickleback	GrXII	14916639	14925376	+
		/	/	/	/
	European eel	Sc233	138170	153569	-
		/	/	/	/
Kiss2 = kisspeptin 2	Human	/	/	/	/
	Chicken	/	/	/	/
	Lizard	Chr5	6353929	6356923	+
	Xenopus	GL177875	1245	2844	+
	Coelacanth	JH127043	386120	387282	-
	Spotted gar	LG8	6235065	6235367	-
	Zebrafish	Chr4	15895609	15896468	+
		/	/	/	/
	Stickleback	Sc221	748	3411	+
		/	/	/	/
	European eel	Sc 13
		/	/	/	/
TEAD4 = TEA domain family member 4	Human	Chr12	3120210	3131086	+
	Chicken	Chr1	78659191	78679076	-
	Lizard	/	/	/	/
	Xenopus	/	/	/	/
	Coelacanth	JH126738	1699837	1839065	+
	Spotted gar	LG8	41629199	41642210	+
	Zebrafish	Chr25	2423570	2439037	-
		/	/	/	/
	Stickleback	GrXIX	4949669	4974451	-
		/	/	/	/
	European eel	Sc4275	11063	24590	-
		/	/	/	/
STRAP = serine/threonine kinase receptor associated protein	Human	Chr12	16050878	16056274	+
	Chicken	Chr1	65247566	65256698	+
	Lizard	GL343336	852516	866688	-
	Xenopus	GL173717	177798	184469	+
	Coelacanth	JH127852	328665	348951	+
	Spotted gar	LG8	5552952	5563849	+
	Zebrafish	Chr4	15945017	15951235	-
		/	/	/	/
	Stickleback	Sc221	52503	57585	-
		/	/	/	/
	European eel	Sc13	471418	476773	-
		/	/	/	/
PIK3C2G = phosphoinositide-3-kinase, class 2, gamma polypeptide	Human	Chr12	18400548	18516022	+
	Chicken	Chr1	66147913	66339454	+
	Lizard	/	/	/	/
	Xenopus	/	/	/	/
	Coelacanth	JH128990	105579	240129	-
	Spotted gar	/	/	/	/
	Zebrafish	/	/	/	/
		/	/	/	/
	Stickleback	GrXIX	11486565	11488324	+
		/	/	/	/
	European eel	Sc1267	86712	99444	+
		/	/	/	/
PLEKHA5 = pleckstrin homology domain containing, family A member 5	Human	Chr12	19475452	19529331	+
	Chicken	Chr1	66611603	66682430	+
	Lizard	Chr5	9019702	9104011	-
	Xenopus	GL174947	4236	18669	+
	Coelacanth	JH127338	387014	485181	+
	Spotted gar	LG8	6921614	6976793	-
	Zebrafish	Chr4	2828047	2835690	-
		/	/	/	/
	Stickleback	GrIV	23209606	23250489	-
		GrXIX	11517961	11572275	+
	European eel	/	/	/	/
		/	/	/	/
GOLT1B = golgi transport 1B	Human	Chr12	21654749	21669137	+
	Chicken	Chr1	67498557	67504780	+
	Lizard	Chr5	8219278	8225718	-
	Xenopus	GL177795	1034	6862	-
	Coelacanth	JH127043	571730	586863	-
	Spotted gar	LG8	6300402	6304667	-
	Zebrafish	Chr4	15855672	15859824	+
		Chr25	3397835	3403479	-
	Stickleback	GrXIX	6090639	6092780	-
		/	/	/	/
	European eel	Sc13	385728	386955	+
		/	/	/	/
C12orf39 = chromosome 12 open reading frame 39	Human	Chr12	21679241	21685457	+
	Chicken	Chr1	69282816	69286020	-
	Lizard	/	/	/	/
	Xenopus	/	/	/	/
	Coelacanth	/	/	/	/
	Spotted gar	LG8	6281266	6283149	-
	Zebrafish	Chr4	15863872	15865669	+
		/	/	/	/
	Stickleback	/	/	/	/
		/	/	/	/
	European eel	Sc13	392457	394512	+
		/	/	/	/
GYS2 = glycogen synthase 2	Human	Chr12	21689123	21757781	-
	Chicken	Chr1	69222143	69261521	+
	Lizard	Chr5	6303597	6342787	-
	Xenopus	GL188129	358	4076	+
	Coelacanth	JH127043	439900	528575	+
	Spotted gar	LG8	6245574	6276086	+
	Zebrafish	Chr4	15868483	15892415	-
		/	/	/	/
	Stickleback	/	/	/	/
		/	/	/	/
	European eel	Sc13	396697	409183	-
		/	/	/	/
LDHB = lactate dehydrogenase B	Human	Chr12	21796880	21810773	-
	Chicken	Chr1	69204377	69214070	+
	Lizard	Chr5	6362183	6377265	-
	Xenopus	GL173033	342779	350503	+
	Coelacanth	JH127043	362105	375740	+
	Spotted gar	LG8	6229881	6232943	+
	Zebrafish	Chr4	15897288	15904190	-
		Chr25	3383145	3391034	+
	Stickleback	GrXIX	6085324	6087524	+
		Sc221	12770	19731	-
	European eel	Sc13	416179	420070	-
		Sc216	483690	487926	+
KCNJ8 = potassium inwardly-rectifying channel, subfamily J, member 8	Human	Chr12	21926209	21928515	-
	Chicken	Chr1	69127590	69131591	+
	Lizard	Chr5	6456777	6453466	-
	Xenopus	GL173223	105183	106375	-
	Coelacanth	JH127043	237395	248319	+
	Spotted gar	LG8	6082061	6082957	-
	Zebrafish	Chr4	13782894	13785246	+
		Chr25	7935024	7936502	+
	Stickleback	GrXIX	8974465	8977664	+
		SC121	278704	281934	+
	European eel	Sc7673	2067	4518	+
		/	/	/	/
ABCC9 = ATP-binding cassette, sub-family C (CFTR/MRP), member 9	Human	Chr12	22076398	22094167	-
	Chicken	Chr1	69043334	69117758	+
	Lizard	Chr5	6487244	6542422	-
	Xenopus	GL174875	155	17649	+
	Coelacanth	JH127043	46490	216821	+
	Spotted gar	LG8	6096161	6158927	-
	Zebrafish	Chr4	13726161	13777386	+
		/	/	/	/
	Stickleback	Sc121	268213	275446	+
		/	/	/	/
	European eel	Sc10815	3768	18366	+
		Sc4954	15873	28173	+
CMAS = cytidine monophosphate N-acetylneuraminic acid synthetase	Human	Chr12	22208053	22213840	+
	Chicken	Chr1	69015514	69024374	-
	Lizard	Chr5	6549957	6560924	+
	Xenopus	GL179592	23	2703	-
	Coelacanth	JH129924	143298	172938	-
	Spotted gar	LG8	6065214	6072708	-
	Zebrafish	Chr4	13792485	13801974	+
		Chr25	5593444	5600231	+
	Stickleback	GrVII	1130061	1132890	+
		/	/	/	/
	European eel	Sc7673	9075	14229	+
		/	/	/	/
SYT10 = synaptotagmin X	Human	Chr12	33529208	33592581	-
	Chicken	Chr1	60770810	60802707	+
	Lizard	GL343678	171178	220180	+
	Xenopus	/	/	/	/
	Coelacanth	JH130066	46859	73271	-
	Spotted gar	LG8	3379470	3422252	-
	Zebrafish	Chr4	9953406	9973630	+
		/	/	/	/
	Stickleback	GrIV	31984940	31991861	+
		/	/	/	/
	European eel	Sc1650	27894	50055	+
		/	/	/	/
NAV3 = neuron navigator 3	Human	Chr12	78592856	78604763	+
	Chicken	Chr1	40623691	40799661	+
	Lizard	Chr5	41520446	41739785	+
	Xenopus	GL172796	463527	568040	+
	Coelacanth	JH127285	11602	325319	-
	Spotted gar	/	/	/	/
	Zebrafish	Chr4	19890619	19894890	+
		Chr25	14876848	14890001	-
	Stickleback	GrIV	25318371	25320873	+
		/	/	/	/
	European eel	Sc38	614605	642793	-
		/	/	/	/
PPFIA2 = protein tyrosine phosphatase, receptor type, f polypeptide (PTPRF), interacting protein (liprin), alpha 2	Human	Chr12	81751962	81763184	-
	Chicken	Chr1	42085968	42389985	-
	Lizard	Chr5	36747228	36839898	+
	Xenopus	GL172641	2032258	2112978	-
	Coelacanth	JH126851	904796	1031834	-
	Spotted gar	LG8	30870937	31144145	-
	Zebrafish	Chr4	20898006	20976569	-
		/	/	/	/
	Stickleback	GrIV	31632410	31707854	+
		/	/	/	/
	European eel	/	/	/	/
		/	/	/	/
KCNC2 = potassium voltage-gated channel, Shaw-related subfamily, member 2	Human	Chr12	75437137	75603215	-
	Chicken	Chr1	39493342	39588120	-
	Lizard	Chr5	40077699	40084235	-
	Xenopus	GL173177	333974	338243	-
	Coelacanth	JH133680	1940	3536	-
	Spotted gar	LG8	28736797	28740579	-
	Zebrafish	Chr4	2012359	2023668	-
		/	/	/	/
	Stickleback	GrIV	24764540	24812418	-
		/	/	/	/
	European eel	Sc9765	1	414	-
		/	/	/	/
Kiss3 = kisspeptin 3	Human	/	/	/	/
	Chicken	/	/	/	/
	Lizard	/	/	/	/
	Xenopus	GL173017	614911	614940	+
	Coelacanth	JH126891	601805	606107
	Spotted gar	/	/	/	/
	Zebrafish	/	/	/	/
		/	/	/	/
	Stickleback	/	/	/	/
		/	/	/	/
	European eel	/	/	/	/
		/	/	/	/
PLEKHA4 = pleckstrin homology domain containing, family A (phosphoinositide binding specific) member 4	Human	Chr19	49340355	49371884	-
	Chicken	/	/	/	/
	Lizard	GL343355	630909	633544	+
	Xenopus	GL172759	287356	302842	-
	Coelacanth	JH129886	127912	149222	+
	Spotted gar	/	/	/	/
	Zebrafish	Chr24	39677698	39680602	+
		/	/	/	/
	Stickleback	/	/	/	/
		/	/	/	/
	European eel	Sc217	69156	71334	+
		/	/	/	/
PPP1R15A = protein phosphatase 1, regulatory subunit 15A	Human	Chr19	49375678	49379314	+
	Chicken	/	/	/	/
	Lizard	/	/	/	/
	Xenopus	GL173096	66794	68733	-
	Coelacanth	/	/	/	/
	Spotted gar	/	/	/	/
	Zebrafish	Chr7	75191966	75197308	+
		/	/	/	/
	Stickleback	/	/	/	/
		/	/	/	/
	European eel	/	/	/	/
		/	/	/	/
GYS1 = glycogen synthase 1	Human	Chr19	49490451	49496540	-
	Chicken	/	/	/	/
	Lizard	GL343287	45277	75937	-
	Xenopus	GL173096	198385	216698	-
	Coelacanth	JH126644	2424040	2475077	-
	Spotted gar	JH591659	27233	31744	-
	Zebrafish	Chr3	16344596	16367299	+
		/	/	/	/
	Stickleback	GrXI	12581920	12588059	+
		/	/	/	/
	European eel	Sc1701	27084	42324	+
		Sc12107	924	5877	+
NTF4 = neurotrophin 4	Human	Chr19	49564397	49567124	-
	Chicken	/	/	/	/
	Lizard	Chr6	80127662	80128276	+
	Xenopus	GL173096	303906	304616	-
	Coelacanth	JH130138	156132	156830	-
	Spotted gar	JH591432	347388	351750	+
	Zebrafish	Chr3	30189744	30190774	+
		/	/	/	/
	Stickleback	/	/	/	/
		/	/	/	/
	European eel	/	/	/	/
		/	/	/	/
KCNA7 = potassium voltage-gated channel, shaker-related subfamily, member 7	Human	Chr19	49570675	49576198	-
	Chicken	/	/	/	/
	Lizard	Chr6	80043530	80066596	+
	Xenopus	GL173096	499288	520426	-
	Coelacanth	JH126891	1387859	1398218	+
	Spotted gar	/	/	/	/
	Zebrafish	Chr3	30134289	30134990	+
		/	/	/	/
	Stickleback	GrV	9975092	9977568	+
		GrXI	15724352	15727426	+
	European eel	Sc217	166561	166954	-
		Cg1231791	1	282	+
PPFIA3 = protein tyrosine phosphatase, receptor type, f polypeptide (PTPRF), interacting protein (liprin), alpha 3	Human	Chr19	49631584	49646175	+
	Chicken	/	/	/	/
	Lizard	Chr6	79905568	79960593	-
	Xenopus	GL172742	940255	1001439	-
	Coelacanth	JH130138	52913	127981	-
	Spotted gar	/	/	/	/
	Zebrafish	Chr3	30193895	30251434	-
		/	/	/	/
	Stickleback	Sc151	174616	191103	+
		GrV	9983368	9993908	-
	European eel	Sc217	94227	108735	+
		/	/	/	/
TEAD2 = TEA domain family member 2	Human	Chr19	49843857	49863695	-
	Chicken	/	/	/	/
	Lizard	GL343355	98607	112238	-
	Xenopus	GL173017	741790	774031	+
	Coelacanth	JH126891	403049	425792	-
	Spotted gar	/	/	/	/
	Zebrafish	/	/	/	/
		/	/	/	/
	Stickleback	/	/	/	/
		/	/	/	/
	European eel	Sc4583	8928	17427	+
		/	/	/	/
PTH2 = parathyroid hormone 2	Human	Chr19	49925671	49926698	-
	Chicken	/	/	/	/
	Lizard	/	/	/	/
	Xenopus	GL173017	604992	605363	+
	Coelacanth	/	/	/	/
	Spotted gar	/	/	/	/
	Zebrafish	Chr17	33700952	33704781	+
		/	/	/	/
	Stickleback	GrXV	15610250	15612089	-
		/	/	/	/
	European eel	Sc4487	23248	23617	-
		/	/	/	/
PIH1D1 = PIH1 domain containing 1	Human	Chr19	49949540	49995115	-
	Chicken	/	/	/	/
	Lizard	GL343355	380335	384335	+
	Xenopus	GL173017	397782	407585	+
	Coelacanth	JH126891	765280	787820	-
	Spotted gar	JH591432	204671	373872	+
	Zebrafish	Chr3	32313822	32317772	-
		/	/	/	/
	Stickleback	GrXI	3229852	3235818	+
		/	/	/	/
	European eel	Sc841	124147	129832	-
		/	/	/	/
ALDH16A1 = aldehyde dehydrogenase 16 family, member A1	Human	Chr19	49956545	49973844	+
	Chicken	/	/	/	/
	Lizard	/	/	/	/
	Xenopus	GL173017	397782	407585	+
	Coelacanth	JH126891	803805	825906	+
	Spotted gar	/	/	/	/
	Zebrafish	Chr3	32217379	32235491	+
		/	/	/	/
	Stickleback	GrXI	2500678	2509056	+
		/	/	/	/
	European eel	Sc841	67539	76773	+
		/	/	/	/
KCNC3 = potassium voltage-gated channel, Shaw-related subfamily, member 3	Human	Chr19	50818765	50832634	-
	Chicken	/	/	/	/
	Lizard	GL343287	213332	226548	-
	Xenopus	GL173557	29035	41328	+
	Coelacanth	JH126891	1226293	1310378	-
	Spotted gar	JH591432	90046	126462	-
	Zebrafish	Chr3	32098465	32169727	+
		Chr24	38593472	38682990	+
	Stickleback	GrV	9942067	9957254	+
		GrXI	2089167	2141268	-
	European eel	Sc217	227838	278130	+
		Sc841	14850	41475	+
MYBPC2 = myosin binding protein C, fast type	Human	Chr19	50936160	50969583	+
	Chicken	/	/	/	/
	Lizard	Chr6	79590184	79616682	-
	Xenopus	GL173017	821103	858204	+
	Coelacanth	JH126644	1355715	1382632	+
	Spotted gar	JH591442	142017	158435	+
	Zebrafish	Chr3	30408829	30468570	+
		Chr24	39800004	39842799	+
	Stickleback	GrV	10025880	10034331	+
		GrXI	13073392	13087744	+
	European eel	/	/	/	/
		/	/	/	/
SYT3 = synaptotagmin III	Human	Chr19	51125236	51141302	-
	Chicken	/	/	/	/
	Lizard	Chr6	79535799	79566876	+
	Xenopus	GL173018	223804	281058	-
	Coelacanth	JH126644	288224	325406	-
	Spotted gar	JH591432	401827	406006	+
	Zebrafish	Chr3	30668150	30760778	-
		/	/	/	/
	Stickleback	GrXI	13157415	13172421	-
		/	/	/	/
	European eel	Sc508	182419	193942	-
		Sc5351	35085	48471	+
Kiss4 = kisspeptin 4	Human	/	/	/	/
	Chicken	/	/	/	/
	Lizard	/	/	/	/
	Xenopus	/	/	/	/
	Coelacanth	/	/	/	/
	Spotted gar	/	/	/	/
	Zebrafish	/	/	/	/
		/	/	/	/
	Stickleback	/	/	/	/
		/	/	/	/
	European eel	/	/	/	/
		/	/	/	/
SYT9 = synaptotagmin IX	Human	Chr11	7260099	7335427	+
	Chicken	Chr5	8138776	8170180	+
	Lizard	GL343237	2046629	2087955	-
	Xenopus	GL172971	438176	444095	-
	Coelacanth	JH127599	701240	722407	-
	Spotted gar	LG27	8890238	8923647	-
	Zebrafish	Chr18	28199533	28268471	-
		Chr25	16198726	16262959	+
	Stickleback	GrII	12593892	12606851	-
		GrXIX	3548544	3583703	-
	European eel	Sc614	30846	63879	+
		/	/	/	/
TEAD1 = TEA domain family member 1	Human	Chr11	12900990	12966030	+
	Chicken	Chr5	8689001	8776689	-
	Lizard	GL343237	1132976	1199621	+
	Xenopus	/	/	/	/
	Coelacanth	JH127215	845273	978239	+
	Spotted gar	LG27	8451373	8491093	-
	Zebrafish	Chr7	68134115	68174675	-
		Chr25	16739811	16793062	+
	Stickleback	GrII	10395592	10421691	-
		GrXIX	3681319	3699873	-
	European eel	Sc215	296513	307409	-
		/	/	/	/
PTH = parathyroid hormone	Human	Chr11	13513602	13517567	-
	Chicken	Chr5	8468130	8472198	+
	Lizard	/	/	/	/
	Xenopus	/	/	/	/
	Coelacanth	/	/	/	/
	Spotted gar	/	/	/	/
	Zebrafish	/	/	/	/
		/	/	/	/
	Stickleback	/	/	/	/
		/	/	/	/
	European eel	Sc209	122794	123034	-
		Sc215	203142	203379	+
PLEKHA7 = pleckstrin homology domain containing, family A member 7	Human	Chr11	16816510	16834030	-
	Chicken	Chr5	12633459	12691864	-
	Lizard	Chr1	66347534	66434365	-
	Xenopus	GL173343	425475	455382	-
	Coelacanth	JH126627	2107109	2169991	+
	Spotted gar	LG27	6310245	6426208	+
	Zebrafish	Chr7	28185198	28357460	+
		Chr18	27245067	27250463	+
	Stickleback	GrII	9493211	9495478	+
		GrXIX	7934480	8006157	-
	European eel	Sc7173	9120	40314	+
		/	/	/	/
PIK3C2A = phosphoinositide-3-kinase, class 2, alpha polypeptide	Human	Chr11	17190899	17229497	-
	Chicken	Chr5	12847437	12883612	-
	Lizard	Chr1	66635711	66675310	-
	Xenopus	GL173441	267249	316786	+
	Coelacanth	JH126627	1879155	1928696	+
	Spotted gar	LG27	6250341	6282307	+
	Zebrafish	Chr18	26951638	27016589	+
		/	/	/	/
	Stickleback	GrXIX	8023351	8047873	-
		/	/	/	/
	European eel	Sc498	12596	40754	-
		/	/	/	/
KCNC1 = potassium voltage-gated channel, Shaw-related subfamily, member 1	Human	Chr11	17757520	17799377	+
	Chicken	Chr5	13303380	13385118	+
	Lizard	Chr1	67487358	67503739	+
	Xenopus	GL173706	2662	45039	+
	Coelacanth	JH126627	920495	926890	-
	Spotted gar	LG27	14717253	14752651	+
	Zebrafish	Chr7	34362962	34418098	+
		Chr25	8326839	8359521	+
	Stickleback	GrXIX	7215736	7220886	-
		/	/	/	/
	European eel	Sc6849	1092	2034	+
		/	/	/	/
NAV2 = neuron navigator 2	Human	Chr11	20044391	20066537	+
	Chicken	Chr5	1883598	2071108	+
	Lizard	Chr1	56682710	56885594	+
	Xenopus	GL173180	652777	682705	-
	Coelacanth	/	/	/	/
	Spotted gar	/	/	/	/
	Zebrafish	Chr7	17581711	17790234	+
		/	/	/	/
	Stickleback	GrII	19884513	19887360	+
		/	/	/	/
	European eel	/	/	/	/
		/	/	/	/
PPFIA1 = protein tyrosine phosphatase, receptor type, f polypeptide (PTPRF), interacting protein (liprin), alpha 1	Human	Chr11	70224184	70229735	+
	Chicken	Chr5	19066979	19126269	+
	Lizard	GL343283	111605	170819	+
	Xenopus	GL172718	129726	1182299	-
	Coelacanth	JH126862	300459	349063	-
	Spotted gar	LG27	11099158	11124092	+
	Zebrafish	ZV9NA992	1506	8417	-
		/	/	/	/
	Stickleback	GrII	22859068	22883630	+
		/	/	/	/
	European eel	Sc2905	3843	32013	+
		/	/	/	/
